# Supplementary material for: A New High-Efficiency Fertilization System from Waste Materials for Soil Protection: Material Engineering, Chemical-Physical Characterization, Antibacterial and Agronomic Performances
Source: Materials (Basel). 2025 Jul 25;18(15):3492. doi: 10.3390/ma18153492 (PMC12348908; doi:10.3390/ma18153492)
Supplement: Supplementary file 1 [file materials-18-03492-s001.zip]

Archive with 1 entries (1 files):
- materials-3765052-supplementary.pdf
